# Supplementary material for: A new polymorph of 2-(2H-benzotriazol-2-yl)acetic acid
Source: Acta Crystallogr Sect E Struct Rep Online. 2012 Sep 1;68(Pt 10):o2833. doi: 10.1107/S1600536812036768 (PMC3470195; doi:10.1107/S1600536812036768)
Supplement: Supplementary file 2 [file e-68-o2833-Isup2.hkl]

# 
# h,k,l, Fc-squared, Fo-squared, sigma(Fo-squared) and status flag 
# 
data_I
_shelx_title ' II' 
_shelx_refln_list_code          4 
_shelx_F_calc_maximum      217.77 
_exptl_crystal_F_000       736.00 
_reflns_d_resolution_high  0.8368 
 
loop_ 
 _symmetry_equiv_pos_as_xyz 
 'x, y, z' 
 '-x, y, -z+1/2' 
 'x+1/2, y+1/2, z' 
 '-x+1/2, y+1/2, -z+1/2' 
 '-x, -y, -z' 
 'x, -y, z-1/2' 
 '-x+1/2, -y+1/2, -z' 
 'x+1/2, -y+1/2, z-1/2' 
 
_cell_length_a    11.7190 
_cell_length_b     8.3080 
_cell_length_c    17.2460 
_cell_angle_alpha  90.000 
_cell_angle_beta   96.703 
_cell_angle_gamma  90.000 
 
_shelx_F_squared_multiplier     1.000 
 
loop_ 
 _refln_index_h 
 _refln_index_k 
 _refln_index_l 
 _refln_F_squared_calc 
 _refln_F_squared_meas 
 _refln_F_squared_sigma 
 _refln_observed_status 
   4   0   0      178.95      162.01      4.00 o 
   6   0   0     1139.37     1264.22     10.77 o 
   8   0   0      615.16      714.82     11.54 o 
  10   0   0      257.92      251.09      9.60 o 
  12   0   0      718.50      731.65     12.43 o 
   1   1   0     1633.12     1646.89      7.60 o 
   3   1   0     1471.10     1290.64     23.89 o 
   5   1   0      114.10      138.80      4.66 o 
   7   1   0      236.85      226.84      3.10 o 
   9   1   0      228.20      217.53      9.76 o 
  11   1   0      116.05      114.58      3.33 o 
  13   1   0        0.43       -1.88      3.23 o 
   0   2   0    14292.77    14269.90     29.68 o 
   2   2   0    11747.79    11732.94     23.99 o 
   4   2   0      547.01      603.73      5.52 o 
   6   2   0       39.70       48.13      1.84 o 
   8   2   0      107.18      109.43      3.06 o 
  10   2   0       72.77       73.31      4.28 o 
  12   2   0        1.11        7.22      2.58 o 
   1   3   0     1515.47     1647.87      9.43 o 
   3   3   0      156.37      187.97      3.93 o 
   5   3   0     3801.90     3802.29     14.15 o 
   7   3   0      323.22      329.47      5.04 o 
   9   3   0        0.14        1.50      2.60 o 
  11   3   0      206.28      184.21      4.34 o 
  13   3   0       34.50       34.89      4.61 o 
   0   4   0       80.06       86.61      3.07 o 
   2   4   0        0.12        0.88      1.70 o 
   4   4   0      466.67      453.76      4.58 o 
   6   4   0      352.43      369.80      5.23 o 
   8   4   0        2.38       -1.54      2.97 o 
  10   4   0       23.95       22.09      2.84 o 
  12   4   0       20.12       17.94      3.84 o 
   1   5   0      427.24      436.70      5.95 o 
   3   5   0       11.69       16.98      1.91 o 
   5   5   0      225.75      211.26      4.83 o 
   7   5   0      354.86      342.95      6.58 o 
   9   5   0       51.46       44.03      4.69 o 
  11   5   0        1.21        5.24      3.10 o 
   0   6   0     2101.76     2056.43     24.94 o 
   2   6   0      187.51      190.74      5.74 o 
   4   6   0        0.00        1.53      2.57 o 
   6   6   0       17.95       13.22      3.65 o 
   8   6   0        9.08       11.11      2.99 o 
  10   6   0       12.94       19.90      3.15 o 
   1   7   0        0.03       -3.09      4.04 o 
   3   7   0      204.22      181.20      6.11 o 
   5   7   0      359.55      355.26      5.41 o 
   7   7   0       37.17       39.49      2.50 o 
   9   7   0       22.24       21.45      3.00 o 
   0   8   0       87.00       91.51      7.32 o 
   2   8   0       33.82       25.77      4.83 o 
   4   8   0      180.37      194.54      4.34 o 
   6   8   0       95.56      102.03      2.76 o 
   8   8   0       10.34       11.89      2.50 o 
   1   9   0        1.71        4.21      3.93 o 
   3   9   0        0.44       -1.96      3.19 o 
   5   9   0        2.15        1.76      2.44 o 
 -13   1   1       25.47       20.03      2.67 o 
 -11   1   1       33.55       26.80      2.47 o 
  -9   1   1      188.77      181.36      4.36 o 
  -7   1   1        3.09        2.91      1.35 o 
  -5   1   1      504.43      531.48      9.61 o 
  -3   1   1    13042.25    12895.59     20.65 o 
  -1   1   1     2638.18     2543.65      7.41 o 
   1   1   1     4672.66     4593.45     11.06 o 
   3   1   1        0.25        2.17      0.76 o 
   5   1   1      175.49      198.99      2.90 o 
   7   1   1     1324.36     1430.42     17.02 o 
   9   1   1       36.81       30.93      2.95 o 
  11   1   1       53.03       48.96      3.21 o 
  13   1   1      143.60      150.23      4.78 o 
 -12   2   1       39.67       47.57      2.65 o 
 -10   2   1        7.90        7.47      5.20 o 
  -8   2   1      315.28      297.31      4.33 o 
  -6   2   1      375.13      370.72      4.30 o 
  -4   2   1      107.56      110.20      2.11 o 
  -2   2   1     3354.93     3603.00     12.75 o 
   0   2   1     9142.95     9513.65     17.99 o 
   2   2   1     2632.61     2730.75     28.83 o 
   4   2   1       13.85        3.27      1.36 o 
   6   2   1      972.57      977.11      9.13 o 
   8   2   1       27.92       25.92      2.39 o 
  10   2   1      128.99      125.76      3.41 o 
  12   2   1      103.94      101.19      3.27 o 
 -13   3   1       21.91       22.77      3.40 o 
 -11   3   1       17.00       19.77      2.92 o 
  -9   3   1        5.75        6.90      2.90 o 
  -7   3   1       82.17       77.55      3.79 o 
  -5   3   1     1088.48     1012.48      7.29 o 
  -3   3   1     1965.99     2072.26     23.28 o 
  -1   3   1        1.50        1.45      0.92 o 
   1   3   1      797.54      816.83     10.96 o 
   3   3   1      721.75      740.83     48.80 o 
   5   3   1       50.07       37.80      1.55 o 
   7   3   1      124.38      103.09      2.94 o 
   9   3   1       78.83       70.00      3.98 o 
  11   3   1        0.01        0.35      3.63 o 
  13   3   1       42.34       41.12      3.02 o 
 -12   4   1       28.49       22.76      2.58 o 
 -10   4   1        2.09        0.17      2.76 o 
  -8   4   1      443.06      416.40      8.05 o 
  -6   4   1       50.38       55.62      3.62 o 
  -4   4   1      344.89      345.00      4.00 o 
  -2   4   1      168.78      140.64      2.71 o 
   0   4   1     1453.06     1479.47      8.02 o 
   2   4   1      924.79      940.12      6.52 o 
   4   4   1      119.86      115.97      3.46 o 
   6   4   1       71.09       76.61      3.35 o 
   8   4   1        0.23       -0.36      2.89 o 
  10   4   1       20.80       16.34      2.80 o 
  12   4   1        1.55        5.81      2.81 o 
 -11   5   1       36.29       42.76      3.00 o 
  -9   5   1       15.75       12.55      4.27 o 
  -7   5   1      148.09      139.02      4.50 o 
  -5   5   1       20.77       25.04      3.42 o 
  -3   5   1      271.62      293.15      4.47 o 
  -1   5   1      106.96      109.36      3.18 o 
   1   5   1     1687.35     1670.86     11.60 o 
   3   5   1      537.08      515.81     11.03 o 
   5   5   1      638.14      608.46      8.11 o 
   7   5   1      204.21      215.16      6.51 o 
   9   5   1       19.43       13.26      4.62 o 
  11   5   1        4.45        8.86      4.24 o 
 -10   6   1        2.94       -0.87      2.70 o 
  -8   6   1       57.17       51.54      2.64 o 
  -6   6   1       22.76       28.45      4.34 o 
  -4   6   1      808.67      791.68     12.92 o 
  -2   6   1        0.20        0.21      2.71 o 
   0   6   1      112.07      120.47     10.24 o 
   2   6   1      162.80      165.79      5.23 o 
   4   6   1      169.70      169.73      4.71 o 
   6   6   1      121.62      103.11      3.93 o 
   8   6   1        9.19       14.79      2.87 o 
  10   6   1        7.99        2.92      2.97 o 
  -9   7   1       13.51       17.01      4.35 o 
  -7   7   1       69.06       71.25      2.39 o 
  -5   7   1      289.02      297.52      4.98 o 
  -3   7   1       57.20       52.87      4.58 o 
  -1   7   1       58.29       53.39      4.18 o 
   1   7   1      186.69      192.30      6.21 o 
   3   7   1      224.68      221.98      6.72 o 
   5   7   1        1.48       -2.52      3.13 o 
   7   7   1        2.65        5.95      3.67 o 
   9   7   1       47.51       46.47      5.22 o 
  -8   8   1        0.05       -1.14      2.73 o 
  -6   8   1       12.71       13.81      2.32 o 
  -4   8   1       13.96       17.15      4.35 o 
  -2   8   1      136.13      154.88      5.38 o 
   0   8   1       58.32       68.15      4.96 o 
   2   8   1       65.20       78.98      4.73 o 
   4   8   1        3.26       -0.78      3.27 o 
   6   8   1       37.68       38.71      2.30 o 
   8   8   1       33.36       33.72      2.20 o 
  -5   9   1       31.91       29.17      2.86 o 
  -3   9   1        0.07        1.85      3.13 o 
  -1   9   1       56.15       60.59      4.03 o 
   1   9   1       83.69       80.87      5.38 o 
   3   9   1       19.54       22.09      3.19 o 
   5   9   1        2.08        5.57      3.86 o 
 -12   0   2       23.30       24.98      4.61 o 
 -10   0   2       35.04       35.92      5.93 o 
  -8   0   2      545.54      497.66      8.40 o 
  -6   0   2      583.14      596.98      9.64 o 
  -4   0   2     2340.29     2012.69     56.80 o 
  -2   0   2     1854.79     1681.64     10.63 o 
   0   0   2     2827.12     2602.23      8.51 o 
   2   0   2     7685.53     7191.94     13.48 o 
   4   0   2     4312.70     4767.45     21.10 o 
   6   0   2     1945.02     1949.09     13.52 o 
   8   0   2      648.55      665.14      8.06 o 
  10   0   2       10.95       16.89      6.63 o 
  12   0   2       10.38       11.16      4.12 o 
 -13   1   2      121.22      124.14      3.29 o 
 -11   1   2        0.73        3.20      2.50 o 
  -9   1   2      240.53      251.79      8.88 o 
  -7   1   2     1280.59     1253.14     16.48 o 
  -5   1   2       40.31       48.63      1.83 o 
  -3   1   2    28029.62    27133.56    891.16 o 
  -1   1   2    25356.06    24246.35    365.03 o 
   1   1   2      371.16      320.94      2.50 o 
   3   1   2      289.64      292.29      3.21 o 
   5   1   2        7.83        4.36      1.07 o 
   7   1   2      337.89      334.62      5.55 o 
   9   1   2        9.60       12.58      3.06 o 
  11   1   2       57.90       58.12      2.87 o 
  13   1   2       41.38       45.65      2.86 o 
 -12   2   2        0.05       -0.97      2.47 o 
  -8   2   2      202.84      207.13      3.69 o 
  -6   2   2     1175.50     1158.12     21.29 o 
  -4   2   2     7520.39     8470.83     89.82 o 
  -2   2   2    47421.88    48087.59    738.41 o 
   0   2   2     1820.97     1952.86      8.18 o 
   2   2   2       13.99       18.67      1.85 o 
   4   2   2      478.41      528.34      7.19 o 
   6   2   2      199.98      204.51      4.05 o 
   8   2   2      512.38      477.32      7.06 o 
  10   2   2      482.14      462.85      6.17 o 
  12   2   2       87.88       99.80      4.16 o 
 -13   3   2        9.43        4.27      3.55 o 
 -11   3   2        3.80        4.43      2.68 o 
  -9   3   2      696.50      688.65     11.37 o 
  -7   3   2      441.25      445.76      5.10 o 
  -5   3   2      779.94      877.58      6.68 o 
  -3   3   2       34.48       25.86      2.04 o 
  -1   3   2     2673.44     2891.49     32.19 o 
   1   3   2      991.18      957.50     18.11 o 
   3   3   2      274.33      318.22      4.57 o 
   5   3   2      152.42      152.30      3.54 o 
   7   3   2       22.53       21.63      2.34 o 
   9   3   2      239.71      251.40      8.25 o 
  11   3   2        0.01       -2.16      3.49 o 
  13   3   2       72.57       81.37      6.15 o 
 -12   4   2       55.46       50.76      4.36 o 
 -10   4   2      189.77      171.64      4.35 o 
  -8   4   2       15.41       11.93      2.82 o 
  -6   4   2       14.53       19.36      2.46 o 
  -4   4   2     2772.43     3002.50     22.09 o 
  -2   4   2     7809.30     8343.66     30.59 o 
   0   4   2     2184.17     2246.21     22.36 o 
   2   4   2     1100.16     1114.20      7.34 o 
   4   4   2      461.97      466.43      5.38 o 
   6   4   2       51.44       55.03      2.68 o 
   8   4   2      298.11      304.68      6.18 o 
  10   4   2      325.65      325.55      6.01 o 
  12   4   2      164.18      175.73     15.82 o 
 -11   5   2        6.38        6.19      3.05 o 
  -9   5   2        0.21       -0.81      3.32 o 
  -7   5   2       43.63       41.34      2.90 o 
  -5   5   2       12.98       10.80      3.25 o 
  -3   5   2      178.75      159.54      3.56 o 
  -1   5   2      157.47      170.01      3.76 o 
   1   5   2       11.01       10.67      2.12 o 
   3   5   2      612.70      603.86      9.19 o 
   5   5   2       79.09       91.46      5.47 o 
   7   5   2       13.38       10.59      3.32 o 
   9   5   2      115.42       99.39      4.08 o 
  11   5   2        0.35        4.76      3.68 o 
 -10   6   2        0.38        1.88      3.30 o 
  -8   6   2      183.51      173.88      4.08 o 
  -6   6   2      110.76      106.68      9.20 o 
  -4   6   2        8.98        8.48      3.19 o 
  -2   6   2        4.98        3.30      2.43 o 
   0   6   2        5.11       11.16      2.58 o 
   2   6   2        0.02        1.96      2.69 o 
   4   6   2      209.85      207.78      6.33 o 
   6   6   2       38.73       40.77      3.11 o 
   8   6   2       18.95       12.87      2.75 o 
  10   6   2       29.55       33.66      2.61 o 
  -9   7   2        4.81        6.98      5.23 o 
  -7   7   2       73.30       83.24      4.77 o 
  -5   7   2        0.31        5.64      4.71 o 
  -3   7   2      526.90      525.01      9.75 o 
  -1   7   2      235.02      218.89      6.62 o 
   1   7   2        3.94        2.19      4.41 o 
   3   7   2      360.00      298.23     38.40 o 
   5   7   2      110.81      121.85      3.33 o 
   7   7   2        3.52        8.55      2.94 o 
   9   7   2      109.71      107.82      2.52 o 
  -8   8   2        0.07       -3.13      3.13 o 
  -6   8   2       19.80       17.23      2.69 o 
  -4   8   2        3.33        2.08      4.51 o 
  -2   8   2        0.00       -0.52      4.60 o 
   0   8   2        2.96        4.59      3.80 o 
   2   8   2       91.71      102.24      5.07 o 
   4   8   2       27.80       31.79      3.21 o 
   6   8   2       26.25       34.06      2.49 o 
  -5   9   2       53.28       49.41      3.37 o 
  -3   9   2       30.91       32.03      3.00 o 
  -1   9   2       10.78       11.98      3.23 o 
   1   9   2       95.18       91.32      3.64 o 
   3   9   2      282.54      310.61      5.75 o 
   5   9   2      102.96      113.89      4.10 o 
 -13   1   3       30.99       26.38      3.05 o 
 -11   1   3       43.51       44.05      2.99 o 
  -9   1   3        0.55        8.06      3.75 o 
  -7   1   3     1274.90     1188.02      7.68 o 
  -5   1   3        6.47       10.69      1.73 o 
  -3   1   3     3032.09     3207.87     67.14 o 
  -1   1   3     2729.07     2664.41     14.61 o 
   1   1   3      762.62      674.98      4.02 o 
   3   1   3     4124.29     4155.03     58.56 o 
   5   1   3     3478.66     3851.41     12.82 o 
   7   1   3       12.68       15.95      2.09 o 
   9   1   3        7.33        8.48      3.19 o 
  11   1   3       29.46       24.66      3.06 o 
  13   1   3        0.00       10.35      3.38 o 
 -12   2   3        0.92        3.02      3.04 o 
 -10   2   3        1.08        2.61      4.83 o 
  -8   2   3      157.81      163.20      4.68 o 
  -6   2   3      749.85      783.42      8.55 o 
  -4   2   3       67.17       56.12      2.46 o 
  -2   2   3    37322.20    36077.89     48.28 o 
   0   2   3    11631.08    11446.65     43.51 o 
   2   2   3     2022.51     2025.88     49.10 o 
   4   2   3     1318.94     1411.48      8.03 o 
   6   2   3        0.00        3.31      1.74 o 
   8   2   3       33.41       31.55      3.45 o 
  10   2   3      739.87      745.55      7.63 o 
  12   2   3      356.41      393.14      6.44 o 
 -13   3   3       21.51       20.78      4.79 o 
 -11   3   3       52.52       43.75      3.05 o 
  -9   3   3       35.16       32.75      3.09 o 
  -7   3   3       19.93       21.61      2.18 o 
  -5   3   3     1055.95     1048.53     14.90 o 
  -3   3   3        2.42        4.80      1.54 o 
  -1   3   3     1154.78     1215.50     13.21 o 
   1   3   3     1691.71     1718.68     69.89 o 
   3   3   3      369.91      408.84      7.96 o 
   5   3   3       87.57      112.81      3.21 o 
   7   3   3      126.95      116.04      7.07 o 
   9   3   3      100.76       96.36      4.51 o 
  11   3   3        0.21        2.14      7.78 o 
 -12   4   3        0.19        0.30      3.52 o 
 -10   4   3       29.32       25.55      2.83 o 
  -8   4   3        3.03       -0.20      3.04 o 
  -6   4   3      115.73      121.16      4.85 o 
  -4   4   3     1908.30     1963.57     35.11 o 
  -2   4   3      754.77      786.84      6.20 o 
   0   4   3       95.40      103.50      2.75 o 
   2   4   3      141.81      136.95      4.57 o 
   4   4   3      395.92      389.56      7.94 o 
   6   4   3      105.23      130.29      3.93 o 
   8   4   3        7.29        5.02      3.92 o 
  10   4   3        9.72        7.26      3.00 o 
  12   4   3       21.36       27.35      5.29 o 
 -11   5   3        2.36        0.05      3.70 o 
  -9   5   3       22.26       27.35      3.95 o 
  -7   5   3      181.72      182.37      4.37 o 
  -5   5   3       15.73       12.11      4.73 o 
  -3   5   3        1.12        0.82      2.02 o 
  -1   5   3      772.32      805.07     10.83 o 
   1   5   3      224.89      221.58      4.45 o 
   3   5   3      382.57      375.44      7.66 o 
   5   5   3       28.92       33.57      3.06 o 
   7   5   3      238.47      217.93      5.55 o 
   9   5   3        5.56       -0.90      3.66 o 
  11   5   3       19.39       20.30      4.74 o 
 -10   6   3       40.19       37.62      4.60 o 
  -8   6   3      129.45      126.26      3.03 o 
  -6   6   3     1191.90     1174.71     17.12 o 
  -4   6   3      602.84      568.08     10.05 o 
  -2   6   3        2.87        1.94      2.46 o 
   0   6   3      432.40      396.82      6.52 o 
   2   6   3        9.79        6.66      2.98 o 
   4   6   3        0.47        8.98      4.63 o 
   6   6   3      381.71      391.87      6.20 o 
   8   6   3        1.78        2.69      2.74 o 
  10   6   3       14.99       10.70      2.91 o 
  -9   7   3        3.56        5.30      4.74 o 
  -7   7   3        6.90        6.97      2.81 o 
  -5   7   3       36.44       39.69      3.41 o 
  -3   7   3      293.94      272.56      7.18 o 
  -1   7   3       83.31       68.89      4.38 o 
   1   7   3      109.50      107.52      3.95 o 
   3   7   3      182.90      196.05      6.27 o 
   5   7   3      198.07      208.92      4.60 o 
   7   7   3       16.55       23.36      3.81 o 
   9   7   3        8.99        5.56      2.10 o 
  -8   8   3        1.51        0.61      2.77 o 
  -6   8   3        0.56       -1.83      2.80 o 
  -4   8   3      122.95      126.00      4.22 o 
  -2   8   3      171.96      178.13      6.14 o 
   0   8   3       39.66       27.05      4.21 o 
   2   8   3       15.24       17.10      3.93 o 
   4   8   3      119.65      120.93      3.66 o 
   6   8   3        0.72        1.08      2.30 o 
  -5   9   3       60.48       58.32      3.27 o 
  -3   9   3       25.85       26.85      3.93 o 
  -1   9   3       60.70       73.42      2.79 o 
   1   9   3       10.75       16.70      2.73 o 
   3   9   3       33.57       34.03      2.98 o 
   5   9   3        0.04        2.69      3.37 o 
 -12   0   4      164.11      165.72     10.21 o 
 -10   0   4      685.53      658.41     15.28 o 
  -8   0   4      795.61      720.85     14.68 o 
  -6   0   4     1105.60     1191.41     11.05 o 
  -4   0   4      158.26      159.64      5.00 o 
  -2   0   4     5525.99     5513.43     37.16 o 
   0   0   4     1095.02     1053.41     36.10 o 
   2   0   4       86.08      110.53      2.57 o 
   4   0   4      597.54      538.37      9.26 o 
   6   0   4     1898.42     1771.62     20.48 o 
   8   0   4      593.17      568.22      9.67 o 
  10   0   4      225.27      238.74      7.17 o 
  12   0   4       36.51       44.55      5.56 o 
 -13   1   4       30.42       30.62      3.13 o 
 -11   1   4       77.49       83.52      3.10 o 
  -9   1   4       21.62       29.13      3.07 o 
  -7   1   4      534.31      585.18     11.39 o 
  -5   1   4      284.62      309.02      4.10 o 
  -3   1   4      115.42       96.47      2.33 o 
  -1   1   4      915.95      926.66      5.41 o 
   1   1   4     2068.49     1958.10     27.69 o 
   3   1   4       81.55       73.12      2.02 o 
   5   1   4      137.37      138.80      4.63 o 
   7   1   4      114.89      115.94      3.58 o 
   9   1   4      113.00      110.65      3.90 o 
  11   1   4      480.84      494.99      8.41 o 
  13   1   4      147.31      152.84      6.84 o 
 -12   2   4       32.10       29.48      2.74 o 
 -10   2   4      172.47      150.76      6.72 o 
  -8   2   4      136.55      150.10      3.64 o 
  -6   2   4        0.65       -1.47      1.47 o 
  -4   2   4     1762.95     1985.15     12.98 o 
  -2   2   4       47.81       66.24     12.19 o 
   0   2   4     3660.34     3388.27     13.95 o 
   2   2   4      702.38      783.96     16.02 o 
   4   2   4      530.03      527.63      9.07 o 
   6   2   4     1444.63     1560.01     12.61 o 
   8   2   4      189.48      212.68      6.39 o 
  10   2   4       13.14       15.77      2.91 o 
  12   2   4       29.97       36.51      2.61 o 
 -13   3   4       24.70       33.76      4.71 o 
 -11   3   4       96.63       93.68      3.77 o 
  -9   3   4        9.61        5.84      3.45 o 
  -7   3   4        6.68       14.11      2.79 o 
  -5   3   4     9087.23    10029.99     33.32 o 
  -3   3   4     3317.65     3507.03     17.15 o 
  -1   3   4      117.74      133.43      3.19 o 
   1   3   4      274.87      280.54     40.77 o 
   3   3   4      540.60      512.40      9.18 o 
   5   3   4      484.26      503.10      7.86 o 
   7   3   4      145.92      118.12      4.88 o 
   9   3   4      478.76      472.53      9.62 o 
  11   3   4       20.78       29.60      3.78 o 
 -12   4   4       31.68       30.93      5.41 o 
 -10   4   4      111.31      103.61      3.11 o 
  -8   4   4        4.20        2.35      4.51 o 
  -6   4   4      812.55      843.27     12.70 o 
  -4   4   4     3986.88     4036.71     37.72 o 
  -2   4   4      139.78      130.67      2.71 o 
   0   4   4      275.14      260.83      5.12 o 
   2   4   4       20.56       23.02      2.30 o 
   4   4   4       18.61       24.32      3.77 o 
   6   4   4      383.12      347.60     12.60 o 
   8   4   4      300.78      278.36      9.56 o 
  10   4   4       27.92       31.12      3.48 o 
  12   4   4        0.63        2.79      2.85 o 
 -11   5   4        4.82       -1.00      6.79 o 
  -9   5   4       44.72       49.67      2.96 o 
  -7   5   4      668.09      676.93     12.57 o 
  -5   5   4     1059.57     1008.33     12.83 o 
  -3   5   4      410.03      412.46     11.31 o 
  -1   5   4      173.10      187.45      3.56 o 
   1   5   4     1325.77     1353.33      9.39 o 
   3   5   4       34.66       34.11      3.10 o 
   5   5   4      123.54      116.78      3.99 o 
   7   5   4      503.33      510.14      7.22 o 
   9   5   4      172.64      165.14      6.52 o 
  11   5   4       73.20       71.72      3.99 o 
 -10   6   4        8.52       12.25      3.75 o 
  -8   6   4       31.45       36.64      2.56 o 
  -6   6   4      307.69      319.83      4.64 o 
  -4   6   4        0.01        2.17      3.87 o 
  -2   6   4       18.65       21.39      2.47 o 
   0   6   4        1.22        1.17      2.42 o 
   2   6   4       38.11       32.80      3.04 o 
   4   6   4       22.28       25.46      5.22 o 
   6   6   4        3.49        6.33      3.37 o 
   8   6   4        4.07        4.39      2.80 o 
  10   6   4        3.90        6.40      2.77 o 
  -9   7   4        3.99        2.56      3.02 o 
  -7   7   4        4.14        7.66      2.73 o 
  -5   7   4        1.99        2.78      3.49 o 
  -3   7   4        2.83        1.34      3.78 o 
  -1   7   4       10.70        8.66      4.87 o 
   1   7   4       52.74       61.59      3.58 o 
   3   7   4       40.55       40.00      4.74 o 
   5   7   4        0.40        4.58      3.76 o 
   7   7   4       24.93       26.32      2.97 o 
   9   7   4        5.11       10.07      2.01 o 
  -8   8   4        0.09       -1.64      2.57 o 
  -6   8   4       91.44       97.40      3.41 o 
  -4   8   4      127.47      133.13      3.74 o 
  -2   8   4       22.90       26.43      3.22 o 
   0   8   4       53.01       53.81      4.11 o 
   2   8   4      216.97      231.29      9.54 o 
   4   8   4       76.57       91.97      3.56 o 
   6   8   4       14.59       16.96      2.43 o 
  -5   9   4        0.49       -2.65      2.65 o 
  -3   9   4        8.41        6.94      3.04 o 
  -1   9   4        0.11       -1.55      2.70 o 
   1   9   4       91.74       90.87      3.61 o 
   3   9   4        7.80        9.26      2.80 o 
 -13   1   5        5.30        5.18      3.08 o 
 -11   1   5      166.17      169.18      3.83 o 
  -9   1   5      497.05      468.62      7.59 o 
  -7   1   5      385.89      405.14      6.13 o 
  -5   1   5      913.10      935.62      9.65 o 
  -3   1   5    13421.67    14003.28     39.79 o 
  -1   1   5     1322.66     1468.12     52.60 o 
   1   1   5      538.29      436.58     45.04 o 
   3   1   5     2031.26     2187.21     12.45 o 
   5   1   5     1002.85     1007.52     10.42 o 
   7   1   5       53.74       54.09      3.20 o 
   9   1   5      297.20      312.28      6.34 o 
  11   1   5       70.92       80.71      3.12 o 
 -12   2   5      196.20      195.75      3.82 o 
 -10   2   5        7.08        7.26      2.74 o 
  -8   2   5       58.87       54.40      3.00 o 
  -6   2   5       44.60       38.98      2.24 o 
  -4   2   5     1210.57     1307.45      9.56 o 
  -2   2   5     5511.91     5801.29     20.07 o 
   0   2   5     2070.69     2086.79     24.50 o 
   2   2   5       33.97       40.22      1.98 o 
   4   2   5      921.97     1010.32      7.13 o 
   6   2   5       17.78       16.49      1.77 o 
   8   2   5      239.20      217.21     17.88 o 
  10   2   5      602.59      629.52      6.95 o 
  12   2   5        1.24        4.30      2.38 o 
 -13   3   5        2.49        3.47      4.34 o 
 -11   3   5       16.54       17.38      3.37 o 
  -9   3   5      165.96      175.28     19.99 o 
  -7   3   5        0.82        0.45      2.72 o 
  -5   3   5     3871.12     3915.38     21.05 o 
  -3   3   5     2065.21     2066.56     13.79 o 
  -1   3   5     1195.68     1242.21      9.94 o 
   1   3   5      867.41      903.32      8.69 o 
   3   3   5      880.50      953.71     17.18 o 
   5   3   5      200.89      188.22      5.25 o 
   7   3   5      517.13      492.73      7.12 o 
   9   3   5      170.35      147.78      3.33 o 
  11   3   5       23.39       21.18      3.12 o 
 -12   4   5        6.17        9.76      3.53 o 
 -10   4   5      166.58      171.19      3.84 o 
  -8   4   5      309.69      274.68     15.44 o 
  -6   4   5     1225.33     1215.91     10.98 o 
  -4   4   5     2378.57     2393.80     17.43 o 
  -2   4   5       16.34       27.06      2.44 o 
   0   4   5       17.83       21.50      2.00 o 
   2   4   5     1766.93     1734.18     18.62 o 
   4   4   5     2340.51     2479.72     18.14 o 
   6   4   5      414.09      380.39      6.99 o 
   8   4   5      215.26      194.78      4.21 o 
  10   4   5       43.98       50.68      4.75 o 
 -11   5   5       10.93       11.94      3.83 o 
  -9   5   5      171.14      167.11      4.15 o 
  -7   5   5     1968.56     1911.42     14.73 o 
  -5   5   5      275.01      260.02      6.73 o 
  -3   5   5       18.63       19.27      2.35 o 
  -1   5   5        9.11       16.00      1.99 o 
   1   5   5      288.42      274.70      5.11 o 
   3   5   5      460.18      426.26      8.23 o 
   5   5   5      253.35      246.60      7.27 o 
   7   5   5      126.66      129.97      5.02 o 
   9   5   5        9.99        7.30      3.58 o 
  11   5   5       33.82       38.24      4.35 o 
 -10   6   5        1.28        0.01      3.79 o 
  -8   6   5        0.01       -0.34      2.35 o 
  -6   6   5      411.78      407.20      7.00 o 
  -4   6   5       20.15       20.58      4.19 o 
  -2   6   5       43.38       37.88      2.91 o 
   0   6   5      166.73      172.37      8.12 o 
   2   6   5      464.82      438.89     10.66 o 
   4   6   5       90.08       86.94      3.54 o 
   6   6   5      180.58      179.86      4.44 o 
   8   6   5       54.52       52.62      2.62 o 
  10   6   5       65.79       71.94      5.65 o 
  -9   7   5       45.64       40.19      3.85 o 
  -7   7   5       94.31       90.90      2.86 o 
  -5   7   5       27.58       26.28      3.24 o 
  -3   7   5       68.26       69.23      4.95 o 
  -1   7   5       62.69       68.93      7.36 o 
   1   7   5       56.64       52.44      4.42 o 
   3   7   5        3.15        2.69      5.61 o 
   5   7   5       84.81       66.83      3.11 o 
   7   7   5       15.86       15.72      2.23 o 
  -6   8   5        0.01        0.42      2.60 o 
  -4   8   5        4.81        8.30      3.17 o 
  -2   8   5      115.78      116.22      4.06 o 
   0   8   5       11.37        8.48      3.62 o 
   2   8   5        1.26        2.36      3.52 o 
   4   8   5       66.69       67.81      3.80 o 
   6   8   5        4.02        7.06      2.24 o 
  -5   9   5       86.15       79.04      6.18 o 
  -3   9   5       58.63       67.72      2.91 o 
  -1   9   5       25.28       23.15      3.68 o 
   1   9   5       33.42       35.34      2.96 o 
   3   9   5        8.68       11.85      2.38 o 
 -12   0   6      100.86       90.99      4.44 o 
 -10   0   6       30.01       29.08      6.66 o 
  -8   0   6       63.65       57.16      5.38 o 
  -6   0   6     2652.91     2809.70     18.21 o 
  -4   0   6      845.78      862.20     12.60 o 
  -2   0   6     9506.41     7620.01    627.91 o 
   0   0   6     1122.91     1089.46     11.63 o 
   2   0   6       33.22       48.62      2.61 o 
   4   0   6     3850.57     4263.62     20.44 o 
   6   0   6      284.02      356.40     10.08 o 
   8   0   6      695.95      667.95     27.85 o 
  10   0   6     1789.77     1848.44     26.78 o 
  12   0   6      101.43      100.40      6.21 o 
 -13   1   6        0.18        2.95      3.06 o 
 -11   1   6       54.78       55.54      3.19 o 
  -9   1   6       37.65       31.53      3.85 o 
  -7   1   6      285.67      285.15      4.64 o 
  -5   1   6       22.55       23.18      1.63 o 
  -3   1   6       76.01       79.56      2.54 o 
  -1   1   6      194.24      228.98      4.56 o 
   1   1   6     3232.01     3479.74     39.80 o 
   3   1   6        7.83       10.71      1.33 o 
   5   1   6      237.51      288.45      5.24 o 
   7   1   6     1253.47     1224.42     11.23 o 
   9   1   6      194.97      196.40      6.24 o 
  11   1   6        8.38       10.59      3.24 o 
 -12   2   6        0.00        1.33      2.95 o 
 -10   2   6       13.18       14.59      3.18 o 
  -8   2   6      131.86      125.55      5.08 o 
  -6   2   6        2.88        4.04      2.06 o 
  -4   2   6      919.94     1020.60      8.10 o 
  -2   2   6      108.37      120.39      4.80 o 
   0   2   6       14.28       42.86      6.99 o 
   2   2   6       12.86       12.02      1.65 o 
   4   2   6     1480.96     1536.61     12.52 o 
   6   2   6       68.26       57.36      2.04 o 
   8   2   6       77.61       66.77      8.19 o 
  10   2   6       63.34       73.45      3.03 o 
  12   2   6        0.36        3.03      2.64 o 
 -13   3   6        4.89        3.40      3.29 o 
 -11   3   6        7.65        6.06      3.13 o 
  -9   3   6      345.71      347.35     23.66 o 
  -7   3   6      633.54      601.75      8.15 o 
  -5   3   6      374.25      376.07      5.65 o 
  -3   3   6     2685.90     2862.43     16.93 o 
  -1   3   6        4.12        3.08      1.90 o 
   1   3   6        3.93        4.28      1.29 o 
   3   3   6     1362.12     1352.33     28.63 o 
   5   3   6     2217.57     2243.94     61.52 o 
   7   3   6      273.98      284.53      7.15 o 
   9   3   6      387.94      379.31      5.43 o 
  11   3   6        3.45        5.97      3.03 o 
 -12   4   6        0.01        4.70      3.42 o 
 -10   4   6        2.69        3.17      2.59 o 
  -8   4   6      761.05      726.72     26.04 o 
  -6   4   6      589.36      597.66      6.86 o 
  -4   4   6      180.03      193.63      4.25 o 
  -2   4   6      940.52     1008.94     11.02 o 
   0   4   6     1754.38     1624.29     70.26 o 
   2   4   6      228.05      225.13      3.87 o 
   4   4   6      271.73      277.24      4.66 o 
   6   4   6      165.63      141.45      3.77 o 
   8   4   6        1.71        2.07      3.15 o 
  10   4   6      176.62      185.80      4.63 o 
 -11   5   6        9.12        5.62      3.84 o 
  -9   5   6       56.55       57.15      2.80 o 
  -7   5   6      850.88      852.65     17.31 o 
  -5   5   6       28.68       25.58      3.10 o 
  -3   5   6       73.18       74.80      3.92 o 
  -1   5   6        0.05       -0.73      3.19 o 
   1   5   6       28.35       22.94      2.40 o 
   3   5   6      143.56      145.82      4.70 o 
   5   5   6        5.03        4.14      2.88 o 
   7   5   6       23.94       23.50      3.59 o 
   9   5   6        0.43        0.87      2.96 o 
 -10   6   6       19.62       16.46      3.76 o 
  -8   6   6       41.50       39.58      2.50 o 
  -6   6   6       15.79       15.90      3.84 o 
  -4   6   6       59.69       53.51      4.25 o 
  -2   6   6       22.33       26.62      3.24 o 
   0   6   6        1.91        8.25      2.61 o 
   2   6   6      144.02      148.27      4.39 o 
   4   6   6        6.16        4.71      3.71 o 
   6   6   6       10.05       12.60      3.93 o 
   8   6   6       20.47       21.80      2.79 o 
  -9   7   6      145.98      133.57      4.71 o 
  -7   7   6        0.03       -1.09      2.50 o 
  -5   7   6       15.79       15.08      3.82 o 
  -3   7   6       25.28       27.12      3.93 o 
  -1   7   6      188.96      205.08      4.67 o 
   1   7   6       12.45       16.42      3.29 o 
   3   7   6       51.39       48.13      3.45 o 
   5   7   6        5.24        4.88      3.00 o 
   7   7   6        6.60        8.41      2.15 o 
  -6   8   6       26.38       32.34      2.56 o 
  -4   8   6        6.16        7.81      2.91 o 
  -2   8   6        2.64        2.69      3.54 o 
   0   8   6       63.16       64.94      4.21 o 
   2   8   6       61.77       64.20      3.40 o 
   4   8   6       12.55       15.71      3.20 o 
   6   8   6       82.83       96.14      2.33 o 
  -3   9   6        2.98        7.12      2.74 o 
  -1   9   6       27.36       28.17      2.84 o 
   1   9   6       11.74        9.05      2.06 o 
   3   9   6        2.61        2.86      2.29 o 
 -13   1   7      109.64      108.24      4.10 o 
 -11   1   7       29.49       25.34      3.20 o 
  -9   1   7      362.89      352.81     17.70 o 
  -7   1   7       31.74       33.79      2.16 o 
  -5   1   7     1678.88     1661.82     11.22 o 
  -3   1   7     1602.62     1790.68     10.46 o 
  -1   1   7      421.82      453.34      8.04 o 
   1   1   7     2842.80     3231.84     13.03 o 
   3   1   7      618.87      674.97      5.86 o 
   5   1   7       81.17       80.78      2.92 o 
   7   1   7      835.22      807.44     15.69 o 
   9   1   7       29.93       33.43      3.42 o 
  11   1   7       91.34       92.61      4.77 o 
 -12   2   7      206.54      204.58      5.90 o 
 -10   2   7      336.08      308.07      4.91 o 
  -8   2   7      165.06      165.32      5.82 o 
  -6   2   7      692.15      683.05      9.97 o 
  -4   2   7      222.29      276.64      3.93 o 
  -2   2   7        8.98        8.06      2.62 o 
   0   2   7      452.97      499.84      5.27 o 
   2   2   7     5775.95     6062.07     23.66 o 
   4   2   7      138.02      176.29      4.11 o 
   6   2   7       55.12       61.47      2.95 o 
   8   2   7        2.56        0.30      3.73 o 
  10   2   7        9.92        8.41      2.91 o 
  12   2   7        3.59       -0.70      2.41 o 
 -11   3   7      158.60      158.22      3.90 o 
  -9   3   7      422.42      412.21      5.67 o 
  -7   3   7      274.55      286.15      8.84 o 
  -5   3   7        3.03        2.01      2.67 o 
  -3   3   7      138.75      122.56      5.03 o 
  -1   3   7       30.75       29.48      1.53 o 
   1   3   7     1002.35      903.37     47.07 o 
   3   3   7      292.50      335.16      6.55 o 
   5   3   7      134.24      137.48      4.00 o 
   7   3   7       19.69       14.46      4.08 o 
   9   3   7       86.08       92.18      3.35 o 
  11   3   7       53.64       69.05      4.20 o 
 -12   4   7        0.05        0.66      4.18 o 
 -10   4   7        0.96        2.36      2.81 o 
  -8   4   7      220.53      188.91      8.74 o 
  -6   4   7       71.40       59.71      2.68 o 
  -4   4   7      640.49      634.72     13.56 o 
  -2   4   7      765.84      701.36     15.67 o 
   0   4   7      169.86      146.20      3.64 o 
   2   4   7      214.06      208.87      7.02 o 
   4   4   7       89.14      102.97      3.08 o 
   6   4   7      116.95       91.63      4.54 o 
   8   4   7       21.28       24.56      3.92 o 
  10   4   7      101.26      120.65      4.45 o 
 -11   5   7        0.17       -4.69      4.73 o 
  -9   5   7      103.09       95.05      3.06 o 
  -7   5   7     1158.57     1189.00     10.50 o 
  -5   5   7      432.00      416.06      8.56 o 
  -3   5   7      575.93      544.28      7.57 o 
  -1   5   7      334.57      349.64      6.01 o 
   1   5   7      197.48      203.02      7.67 o 
   3   5   7        0.01        0.99      2.53 o 
   5   5   7      339.24      318.94      8.60 o 
   7   5   7      588.74      560.04      8.51 o 
   9   5   7       62.50       66.60      3.12 o 
 -10   6   7       33.70       20.36      3.37 o 
  -8   6   7       60.38       67.20      2.44 o 
  -6   6   7      378.55      347.80      8.12 o 
  -4   6   7      122.63      129.91      5.19 o 
  -2   6   7       83.93       81.39      3.51 o 
   0   6   7      541.44      479.26     10.17 o 
   2   6   7      429.14      425.97      8.58 o 
   4   6   7      128.04      130.37      3.60 o 
   6   6   7      137.94      139.93      4.67 o 
   8   6   7        8.46       17.04      3.49 o 
  -9   7   7      209.37      223.59      6.77 o 
  -7   7   7      181.10      184.21      3.97 o 
  -5   7   7       69.16       76.55      5.59 o 
  -3   7   7       15.41       11.25      2.87 o 
  -1   7   7      140.55      153.47      5.68 o 
   1   7   7      104.02      117.63      4.73 o 
   3   7   7        5.39        6.51      3.15 o 
   5   7   7      119.46      132.28      3.59 o 
   7   7   7      191.68      172.20     12.32 o 
  -6   8   7        0.41        4.00      2.20 o 
  -4   8   7        0.01       -1.33      2.53 o 
  -2   8   7      105.29      112.45      2.84 o 
   0   8   7       75.98       65.29      5.69 o 
   2   8   7      413.07      418.89      8.37 o 
   4   8   7      174.46      166.44      5.19 o 
   6   8   7       14.86       17.25      4.36 o 
  -3   9   7       10.46        4.35      3.12 o 
  -1   9   7        3.30        4.11      2.46 o 
   1   9   7       13.42       12.74      1.96 o 
 -12   0   8       10.88        6.44      4.12 o 
 -10   0   8       21.01       11.85      8.32 o 
  -8   0   8        1.07        0.71      3.66 o 
  -6   0   8     1158.01     1183.36     16.93 o 
  -4   0   8     2013.28     1998.80     14.78 o 
  -2   0   8      490.99      593.72     10.75 o 
   0   0   8      579.57      662.11     24.73 o 
   2   0   8      177.13      142.76      5.77 o 
   4   0   8      702.12      785.72      8.08 o 
   6   0   8       88.54       89.97      5.91 o 
   8   0   8     2162.83     2136.71     43.52 o 
  10   0   8      213.43      224.31      6.61 o 
  12   0   8       13.08       12.03      3.98 o 
 -13   1   8        7.93        7.29      3.65 o 
 -11   1   8      135.58      135.82      4.36 o 
  -9   1   8      384.30      367.89      6.83 o 
  -7   1   8        4.75        1.87      2.71 o 
  -5   1   8     1790.33     1824.45     14.28 o 
  -3   1   8       49.72       50.77      2.43 o 
  -1   1   8     1668.26     1859.55     21.31 o 
   1   1   8     2065.97     1998.44     11.28 o 
   3   1   8     4855.52     5214.79     19.54 o 
   5   1   8      155.28      168.23      3.59 o 
   7   1   8       23.07       20.53      3.37 o 
   9   1   8      308.21      311.35      5.66 o 
  11   1   8        3.66        5.10      2.54 o 
 -12   2   8        5.23       13.05      4.00 o 
 -10   2   8      163.84      160.06      4.13 o 
  -8   2   8       13.60       21.64      6.21 o 
  -6   2   8       20.74       19.66      3.22 o 
  -4   2   8        1.51        7.59      2.06 o 
  -2   2   8        0.01        0.57      1.86 o 
   0   2   8        2.03       -0.08      1.45 o 
   2   2   8      981.46     1021.13      7.62 o 
   4   2   8      721.99      710.43     13.76 o 
   6   2   8      896.47      832.12     14.64 o 
   8   2   8      100.95       95.65      5.57 o 
  10   2   8      130.80      130.07      4.58 o 
 -11   3   8        5.99        9.02      3.45 o 
  -9   3   8      278.59      293.41      5.00 o 
  -7   3   8      242.77      225.03      8.41 o 
  -5   3   8      170.99      173.19      4.24 o 
  -3   3   8     1462.91     1470.36     14.81 o 
  -1   3   8     1178.85     1085.64     10.84 o 
   1   3   8      572.21      491.65     19.10 o 
   3   3   8      414.65      379.14      6.04 o 
   5   3   8        1.48        2.29      2.69 o 
   7   3   8      217.85      216.53      6.44 o 
   9   3   8      479.87      496.71      6.85 o 
  11   3   8        2.79        5.66      2.58 o 
 -12   4   8        0.44       -1.94      4.97 o 
 -10   4   8        3.24        5.69      2.80 o 
  -8   4   8       18.12       15.83      2.96 o 
  -6   4   8      269.08      262.38      5.53 o 
  -4   4   8       18.55       19.73      2.57 o 
  -2   4   8       52.80       37.09      2.98 o 
   0   4   8       31.01       31.13      2.07 o 
   2   4   8      115.81      119.19      3.78 o 
   4   4   8       80.65       77.41      3.12 o 
   6   4   8      138.42      133.50      4.41 o 
   8   4   8      263.87      270.73      5.96 o 
  10   4   8        6.32        3.15      2.73 o 
 -11   5   8        2.18       -2.05      2.59 o 
  -9   5   8       55.70       59.11      3.45 o 
  -7   5   8       10.91       12.07      2.79 o 
  -5   5   8       21.55       14.63      6.02 o 
  -3   5   8       46.61       41.86      4.68 o 
  -1   5   8        2.02        3.31      2.70 o 
   1   5   8      291.76      264.56      6.92 o 
   3   5   8       74.40       66.03      3.05 o 
   5   5   8      138.23      129.20      7.23 o 
   7   5   8       92.42       84.87      3.60 o 
   9   5   8        2.38       -2.73      2.86 o 
 -10   6   8       48.67       47.18      3.29 o 
  -8   6   8       28.27       30.03      2.55 o 
  -6   6   8      129.94      123.79      3.24 o 
  -4   6   8      315.67      305.35      6.37 o 
  -2   6   8      410.02      371.54      7.44 o 
   0   6   8        0.03        3.73      3.38 o 
   2   6   8        5.33        4.61      3.67 o 
   4   6   8       57.78       62.99      3.27 o 
   6   6   8        8.71        9.79      3.42 o 
   8   6   8      104.92       99.40      4.12 o 
  -7   7   8        4.00        7.97      2.45 o 
  -5   7   8        1.92        1.79      2.56 o 
  -3   7   8        1.82        2.82      2.61 o 
  -1   7   8        0.38        0.70      3.08 o 
   1   7   8        9.44        9.41      3.23 o 
   3   7   8      655.42      652.06      7.79 o 
   5   7   8       33.66       31.35      3.16 o 
   7   7   8       28.09       30.36      2.65 o 
  -6   8   8       11.69       12.46      1.96 o 
  -4   8   8       35.96       41.30      2.42 o 
  -2   8   8       16.39       21.10      2.31 o 
   0   8   8       15.97       22.75      3.17 o 
   2   8   8      132.78      147.29      5.22 o 
   4   8   8       53.16       58.77      2.94 o 
  -1   9   8        5.56        6.89      2.20 o 
   1   9   8       10.43       12.95      1.94 o 
 -13   1   9       38.26       37.13      4.58 o 
 -11   1   9        9.57        8.48      3.77 o 
  -9   1   9        7.18        9.05      4.49 o 
  -7   1   9        0.02        0.24      2.85 o 
  -5   1   9      305.92      316.17      6.30 o 
  -3   1   9      530.09      574.17      7.09 o 
  -1   1   9       55.62       50.30      3.33 o 
   1   1   9       17.59       33.46      1.68 o 
   3   1   9      740.23      737.42      8.87 o 
   5   1   9      381.74      336.70      5.89 o 
   7   1   9       83.10       76.22      5.60 o 
   9   1   9       19.80       24.92      2.99 o 
  11   1   9        0.61       -0.82      2.30 o 
 -12   2   9       63.50       60.54      4.10 o 
 -10   2   9       10.06       10.20      3.87 o 
  -8   2   9      264.31      258.12      7.31 o 
  -6   2   9       16.22        9.66      3.23 o 
  -4   2   9      618.11      637.37      6.53 o 
  -2   2   9      261.22      238.57      5.36 o 
   0   2   9      100.40       84.74      2.58 o 
   2   2   9      290.58      280.48      4.34 o 
   4   2   9      120.92      131.24      3.65 o 
   6   2   9      204.13      196.00      4.27 o 
   8   2   9     1025.75     1045.31     10.54 o 
  10   2   9      386.75      407.15      6.71 o 
 -11   3   9       69.79       71.11      3.96 o 
  -9   3   9        1.60        3.23      3.02 o 
  -7   3   9       39.16       38.82      3.35 o 
  -5   3   9        0.01        3.22      2.67 o 
  -3   3   9      157.27      150.32      6.29 o 
  -1   3   9      684.29      693.28     12.50 o 
   1   3   9      608.22      580.59     22.16 o 
   3   3   9      134.79      120.30      6.23 o 
   5   3   9      169.49      151.52      4.50 o 
   7   3   9       32.37       32.04      3.00 o 
   9   3   9       66.00       67.64      2.53 o 
  11   3   9        0.28        1.37      2.33 o 
 -10   4   9       24.33       24.98      2.70 o 
  -8   4   9        6.03       14.88      3.01 o 
  -6   4   9       85.65       85.04      4.66 o 
  -4   4   9      103.77       93.89      3.44 o 
  -2   4   9      156.64      158.93      4.13 o 
   0   4   9     1027.93      997.23      9.85 o 
   2   4   9      181.40      174.52      6.11 o 
   4   4   9        3.37        1.67      3.07 o 
   6   4   9      238.85      220.71      4.84 o 
   8   4   9        6.73        6.58      2.94 o 
  10   4   9       29.98       40.40      3.01 o 
 -11   5   9       18.66       20.09      3.05 o 
  -9   5   9      174.19      176.89      4.69 o 
  -7   5   9       16.56       14.79      2.85 o 
  -5   5   9      269.69      240.05     10.85 o 
  -3   5   9      109.83      105.69      4.73 o 
  -1   5   9      634.53      596.80      8.21 o 
   1   5   9       63.59       67.57      7.56 o 
   3   5   9      334.12      285.90      9.60 o 
   5   5   9      101.84       91.34      3.87 o 
   7   5   9        5.18        1.43      3.46 o 
   9   5   9        3.61        1.76      2.28 o 
  -8   6   9      125.96      150.87      2.97 o 
  -6   6   9      186.34      212.43      5.45 o 
  -4   6   9       77.76       68.61      3.48 o 
  -2   6   9        7.64        4.04      3.80 o 
   0   6   9      733.28      609.05     13.92 o 
   2   6   9        8.99       14.25      3.37 o 
   4   6   9     1087.66     1126.37     12.59 o 
   6   6   9      393.67      402.92      7.12 o 
   8   6   9       58.19       68.99      4.23 o 
  -7   7   9        0.65        1.59      2.32 o 
  -5   7   9        5.96        7.39      2.57 o 
  -3   7   9      118.55      117.59      2.93 o 
  -1   7   9      216.32      218.07      4.67 o 
   1   7   9      104.96      105.90      3.49 o 
   3   7   9        0.11       -2.90      2.90 o 
   5   7   9       18.89       16.67      3.51 o 
   7   7   9       15.45       14.25      2.91 o 
  -6   8   9        9.38        9.13      2.68 o 
  -4   8   9        0.04        2.99      1.95 o 
  -2   8   9      117.67      115.14      2.62 o 
   0   8   9       27.54       29.34      2.60 o 
   2   8   9       35.74       35.62      2.84 o 
   4   8   9       16.59       20.06      3.40 o 
 -12   0  10      224.25      244.09      8.48 o 
 -10   0  10       59.56       62.18      4.83 o 
  -8   0  10      559.93      531.33     13.85 o 
  -6   0  10      362.46      411.49     18.15 o 
  -4   0  10      135.18      122.67      6.53 o 
  -2   0  10       35.86       26.80      3.21 o 
   0   0  10    10369.65    10847.47     51.85 o 
   2   0  10     1419.16     1504.09     20.46 o 
   4   0  10      572.06      513.13     10.88 o 
   6   0  10      396.76      363.92     11.58 o 
   8   0  10      271.89      250.33      7.04 o 
  10   0  10       37.13       45.01      3.11 o 
 -11   1  10      213.72      231.65      4.46 o 
  -9   1  10       58.58       60.20      3.59 o 
  -7   1  10      111.06       96.87      4.72 o 
  -5   1  10     1596.85     1574.84     15.73 o 
  -3   1  10     2540.14     2694.47     18.63 o 
  -1   1  10     1346.65     1380.88     17.54 o 
   1   1  10      291.93      273.20      4.87 o 
   3   1  10      519.52      501.61      6.71 o 
   5   1  10     1232.16     1160.98     26.84 o 
   7   1  10     1164.70     1174.39     14.84 o 
   9   1  10        3.57       -2.44      3.35 o 
  11   1  10        2.14        1.14      2.47 o 
 -12   2  10        3.03       -0.29      3.03 o 
 -10   2  10       86.12       82.05      3.74 o 
  -8   2  10      683.32      609.05     14.42 o 
  -6   2  10      154.28      142.79      6.94 o 
  -4   2  10        1.05        0.50      2.20 o 
  -2   2  10      352.36      350.67      5.61 o 
   0   2  10        4.76        2.52      2.29 o 
   2   2  10      136.66      146.61      3.99 o 
   4   2  10      114.78      112.85      3.71 o 
   6   2  10      239.64      229.91      4.73 o 
   8   2  10      269.03      273.58      5.27 o 
  10   2  10       33.28       25.31      2.23 o 
 -11   3  10        2.86        5.08      3.22 o 
  -9   3  10        0.03        1.43      2.55 o 
  -7   3  10       61.24       59.12      3.48 o 
  -5   3  10       69.86       57.55      3.28 o 
  -3   3  10       80.62       84.52      5.92 o 
  -1   3  10      958.12      903.47      7.16 o 
   1   3  10      479.93      458.08      7.98 o 
   3   3  10       83.60       75.39      3.27 o 
   5   3  10      603.68      593.35     10.37 o 
   7   3  10      163.18      165.47      3.49 o 
   9   3  10       16.74       12.75      2.30 o 
 -10   4  10       99.44      101.20      3.72 o 
  -8   4  10        0.96       -1.04      2.91 o 
  -6   4  10       11.09        8.38      3.56 o 
  -4   4  10       29.17       27.18      4.55 o 
  -2   4  10      217.94      180.76      4.48 o 
   0   4  10        4.31        2.55      2.44 o 
   2   4  10        0.01        0.96      3.53 o 
   4   4  10      124.39      125.65      4.23 o 
   6   4  10        0.07        2.47      3.04 o 
   8   4  10       45.57       43.88      3.17 o 
  -9   5  10        3.86        4.78      3.57 o 
  -7   5  10       54.89       46.63      2.81 o 
  -5   5  10      136.83      136.17      2.97 o 
  -3   5  10      181.96      165.57      5.69 o 
  -1   5  10       22.72       25.96      6.00 o 
   1   5  10      466.02      439.11      9.12 o 
   3   5  10       29.51       22.90      3.97 o 
   5   5  10       49.97       50.99      3.17 o 
   7   5  10        6.46        6.34      2.64 o 
   9   5  10        2.78        4.43      2.23 o 
  -8   6  10        0.67        1.51      2.38 o 
  -6   6  10       23.11       21.47      2.72 o 
  -4   6  10        0.13       -2.92      2.92 o 
  -2   6  10        1.12        1.45      2.65 o 
   0   6  10      498.04      474.92      8.09 o 
   2   6  10      503.20      514.17      7.10 o 
   4   6  10       90.20       85.98      3.74 o 
   6   6  10        5.80        3.67      3.34 o 
  -7   7  10        0.46        0.00      2.39 o 
  -5   7  10      143.00      140.36      3.71 o 
  -3   7  10        7.06        8.94      2.64 o 
  -1   7  10        7.27       11.85      2.63 o 
   1   7  10        0.25        1.78      2.89 o 
   3   7  10       43.23       43.44      2.73 o 
   5   7  10       51.08       49.77      2.74 o 
  -4   8  10        4.02        3.38      1.91 o 
  -2   8  10        2.56        1.50      2.22 o 
   0   8  10       36.84       33.60      2.43 o 
   2   8  10       76.69       67.91      2.52 o 
 -11   1  11       44.68       55.02      2.95 o 
  -9   1  11       63.06       65.43      3.53 o 
  -7   1  11       35.57       33.33      3.43 o 
  -5   1  11      583.51      572.92      7.99 o 
  -3   1  11        0.94        0.87      2.20 o 
  -1   1  11      762.93      773.26     13.46 o 
   1   1  11     1323.19     1309.99     13.37 o 
   3   1  11      620.35      604.60     12.96 o 
   5   1  11       11.95       13.69      3.53 o 
   7   1  11     1134.54     1158.91     10.50 o 
   9   1  11        5.82        1.50      2.34 o 
 -12   2  11        0.11       -1.42      2.83 o 
 -10   2  11        5.61        7.37      3.72 o 
  -8   2  11       53.08       49.60      2.97 o 
  -6   2  11       57.55       49.72      3.59 o 
  -4   2  11       40.98       39.80      2.31 o 
  -2   2  11       49.84       52.47      2.60 o 
   0   2  11        6.97        5.74      2.10 o 
   2   2  11      558.84      532.05      7.70 o 
   4   2  11      346.58      334.12      6.35 o 
   6   2  11      438.47      424.20      5.29 o 
   8   2  11       18.40       12.60      3.00 o 
  10   2  11       30.13       34.13      2.52 o 
 -11   3  11      168.33      171.13      4.06 o 
  -9   3  11       15.24       15.72      2.88 o 
  -7   3  11       38.01       39.58      2.73 o 
  -5   3  11       10.59        9.22      3.15 o 
  -3   3  11      138.59      124.80      4.04 o 
  -1   3  11      157.28      165.58      3.29 o 
   1   3  11      457.83      455.15     11.23 o 
   3   3  11      399.48      383.23      6.80 o 
   5   3  11      105.22       88.28      4.29 o 
   7   3  11      187.81      178.51      5.23 o 
   9   3  11       57.16       67.87      3.35 o 
 -10   4  11        0.60        1.93      2.95 o 
  -8   4  11       17.72       19.98      2.72 o 
  -6   4  11      162.21      148.14      2.89 o 
  -4   4  11       34.02       18.39      2.91 o 
  -2   4  11      287.01      238.21      4.64 o 
   0   4  11      157.93      147.38      5.46 o 
   2   4  11     1282.64     1177.72     47.81 o 
   4   4  11      459.57      469.55      9.60 o 
   6   4  11      544.18      563.32      7.36 o 
   8   4  11       24.03       31.20      2.53 o 
  -9   5  11       73.13       85.15      4.68 o 
  -7   5  11       55.97       63.99      2.77 o 
  -5   5  11        0.09        0.17      2.35 o 
  -3   5  11      413.11      405.63      9.90 o 
  -1   5  11      247.48      248.29      6.76 o 
   1   5  11      315.69      283.88      7.45 o 
   3   5  11      228.36      212.50      6.02 o 
   5   5  11       38.05       37.04      3.09 o 
   7   5  11       18.34       14.96      2.99 o 
  -8   6  11       17.47       11.92      2.30 o 
  -6   6  11        0.77        1.74      2.54 o 
  -4   6  11       22.63       36.21      3.63 o 
  -2   6  11       51.09       59.40      2.51 o 
   0   6  11      107.06      107.39      3.44 o 
   2   6  11       31.16       26.42      3.20 o 
   4   6  11       66.56       66.56      3.30 o 
   6   6  11       29.29       34.08      2.64 o 
  -7   7  11       16.53       14.61      2.19 o 
  -5   7  11       32.96       33.90      2.62 o 
  -3   7  11      234.65      243.01      5.18 o 
  -1   7  11      119.57      123.57      3.49 o 
   1   7  11        3.92        7.56      2.80 o 
   3   7  11       14.08       17.76      2.53 o 
   5   7  11        0.04        0.60      2.81 o 
  -4   8  11       33.51       24.56      2.10 o 
  -2   8  11        0.00        2.87      2.35 o 
   0   8  11       14.74       13.21      2.25 o 
   2   8  11       23.32       29.11      2.57 o 
 -12   0  12      193.29      218.31      7.08 o 
 -10   0  12      164.58      156.83      4.75 o 
  -8   0  12       50.30       46.33      6.78 o 
  -6   0  12       68.22       60.91      6.05 o 
  -4   0  12       13.47       19.24      4.95 o 
  -2   0  12      648.82      674.45     14.75 o 
   0   0  12      498.04      457.63     12.11 o 
   2   0  12      261.60      275.31     10.12 o 
   4   0  12      857.25      859.54     12.39 o 
   6   0  12      688.08      734.23     12.07 o 
   8   0  12      134.84      118.12      5.03 o 
  10   0  12       12.06       10.37      3.12 o 
 -11   1  12       40.56       41.22      3.21 o 
  -9   1  12      237.67      237.93      4.73 o 
  -7   1  12      181.95      187.94      5.15 o 
  -5   1  12      287.29      284.58      7.30 o 
  -3   1  12      409.38      444.90      7.06 o 
  -1   1  12      183.14      184.44      4.45 o 
   1   1  12        1.72        9.95      3.86 o 
   3   1  12      124.99      115.05      5.04 o 
   5   1  12      812.55      808.31     21.12 o 
   7   1  12        1.27        2.22      3.39 o 
   9   1  12        0.67        3.51      2.21 o 
 -10   2  12       31.05       32.21      5.96 o 
  -8   2  12       20.21       14.71      2.84 o 
  -6   2  12       58.19       65.84      3.57 o 
  -4   2  12      133.69      127.82      3.66 o 
  -2   2  12      929.51      946.41     14.77 o 
   0   2  12        9.39        8.33      2.63 o 
   2   2  12      105.28       84.62      6.61 o 
   4   2  12      326.31      282.08      7.40 o 
   6   2  12       25.30       17.24      2.39 o 
   8   2  12        0.01        0.02      2.43 o 
 -11   3  12        5.66        3.59      2.68 o 
  -9   3  12       85.93       84.20      3.57 o 
  -7   3  12      396.17      398.58      5.22 o 
  -5   3  12     1551.93     1495.13     13.28 o 
  -3   3  12      412.61      382.36      6.82 o 
  -1   3  12       41.30       30.83      3.73 o 
   1   3  12      312.92      286.46      6.22 o 
   3   3  12      529.18      466.57      9.78 o 
   5   3  12      282.77      266.41      5.22 o 
   7   3  12      190.89      181.28      3.17 o 
   9   3  12        4.95       11.23      1.87 o 
 -10   4  12       41.70       49.64      6.54 o 
  -8   4  12        7.89       13.86      2.55 o 
  -6   4  12        5.47       11.52      2.26 o 
  -4   4  12      132.40      120.68      3.74 o 
  -2   4  12     1249.80     1192.81     24.97 o 
   0   4  12      337.34      334.63      5.55 o 
   2   4  12      450.17      428.61     13.03 o 
   4   4  12     1162.30     1162.55     17.12 o 
   6   4  12      109.16      108.47      3.49 o 
   8   4  12       11.46        9.89      2.80 o 
  -9   5  12       10.70        7.14      2.73 o 
  -7   5  12       23.11       32.44      2.87 o 
  -5   5  12        7.10       10.76      2.24 o 
  -3   5  12        0.46        3.63      2.90 o 
  -1   5  12       30.31       31.18      2.87 o 
   1   5  12        0.47        0.25      4.68 o 
   3   5  12        8.45       14.92      3.09 o 
   5   5  12      170.45      161.66      3.90 o 
   7   5  12        1.17        6.00      2.60 o 
  -8   6  12        4.29       -1.44      2.02 o 
  -6   6  12        2.97        2.93      2.25 o 
  -4   6  12       69.96       59.42      2.42 o 
  -2   6  12       43.98       38.05      2.40 o 
   0   6  12       23.85       22.29      3.12 o 
   2   6  12       63.80       53.14      5.07 o 
   4   6  12        0.23       -2.68      3.03 o 
   6   6  12       33.18       30.93      2.39 o 
  -5   7  12       19.36       15.52      2.13 o 
  -3   7  12       20.13       18.19      2.37 o 
  -1   7  12       37.83       30.08      3.91 o 
   1   7  12       25.88       27.95      2.50 o 
   3   7  12        2.40        1.94      2.71 o 
  -2   8  12        1.62        5.24      2.84 o 
   0   8  12       25.13       28.44      6.85 o 
 -11   1  13       21.66       27.49      3.29 o 
  -9   1  13        6.48        7.16      3.38 o 
  -7   1  13       39.42       42.27      4.22 o 
  -5   1  13        1.64       -4.17      4.17 o 
  -3   1  13      637.17      656.64     12.38 o 
  -1   1  13      234.00      227.28      5.13 o 
   1   1  13      899.86      847.04     14.79 o 
   3   1  13      147.32      146.91      4.38 o 
   5   1  13      602.90      586.40      7.55 o 
   7   1  13       41.68       35.82      2.62 o 
   9   1  13       43.13       45.33      1.97 o 
 -10   2  13        1.43       -3.53      3.65 o 
  -8   2  13        0.00       -0.47      2.74 o 
  -6   2  13       19.69       17.57      2.95 o 
  -4   2  13      199.70      185.67      4.88 o 
  -2   2  13      918.12      916.90     10.40 o 
   0   2  13     1332.17     1216.12     14.22 o 
   2   2  13      831.76      784.81     12.14 o 
   4   2  13       42.88       44.81      3.54 o 
   6   2  13        6.02        2.79      2.41 o 
   8   2  13        3.44        1.77      1.90 o 
  -9   3  13       67.64       63.91      2.60 o 
  -7   3  13       38.37       32.37      2.58 o 
  -5   3  13       43.76       39.69      2.60 o 
  -3   3  13       35.25       42.43      3.04 o 
  -1   3  13      716.48      672.27      9.08 o 
   1   3  13      334.62      310.01      6.26 o 
   3   3  13       12.09       15.62      3.97 o 
   5   3  13        0.26        0.67      2.74 o 
   7   3  13       14.88       12.90      2.02 o 
 -10   4  13       36.81       40.09      6.09 o 
  -8   4  13        2.07        2.72      2.74 o 
  -6   4  13        8.83       15.40      2.14 o 
  -4   4  13      130.29      112.86      2.70 o 
  -2   4  13       93.42       94.86      5.36 o 
   0   4  13       68.55       70.54      8.93 o 
   2   4  13       60.95       68.93      3.77 o 
   4   4  13       79.78       87.22      4.01 o 
   6   4  13        0.22        2.39      2.56 o 
   8   4  13       37.66       35.95      2.00 o 
  -9   5  13        0.15        0.46      3.02 o 
  -7   5  13       14.02       18.03      2.67 o 
  -5   5  13       98.73       97.83      2.29 o 
  -3   5  13      311.41      280.70      4.87 o 
  -1   5  13       12.80        9.66      4.61 o 
   1   5  13       67.58       62.29      4.38 o 
   3   5  13      101.08      107.81      3.46 o 
   5   5  13      306.06      330.27      5.94 o 
   7   5  13       74.90       76.47      3.15 o 
  -6   6  13       13.92       15.59      2.51 o 
  -4   6  13       36.07       31.98      2.87 o 
  -2   6  13       13.41       11.79      2.79 o 
   0   6  13        2.44        1.81      2.86 o 
   2   6  13       41.25       44.78      3.56 o 
   4   6  13       39.03       38.83      2.87 o 
  -5   7  13        0.02        0.13      2.45 o 
  -3   7  13        4.13        7.11      3.05 o 
  -1   7  13       13.33       16.67      3.57 o 
   1   7  13        1.73       -0.33      2.30 o 
   3   7  13        1.09        0.04      2.83 o 
 -10   0  14        1.87       -2.34      3.20 o 
  -8   0  14       17.03       27.40      5.87 o 
  -6   0  14      297.12      306.30     10.68 o 
  -4   0  14       29.90       22.78      5.16 o 
  -2   0  14       13.73       17.39      5.13 o 
   0   0  14      105.19      108.85      6.73 o 
   2   0  14      287.67      260.74     10.48 o 
   4   0  14       40.65       34.15      4.15 o 
   6   0  14        0.38        2.35      4.15 o 
   8   0  14       73.42       68.73      2.98 o 
 -11   1  14       46.38       45.47      3.39 o 
  -9   1  14       79.19       77.02      3.29 o 
  -7   1  14      566.23      579.37     20.13 o 
  -5   1  14      179.80      176.80      6.18 o 
  -3   1  14        1.16        0.16      4.05 o 
  -1   1  14        4.74        6.44      2.85 o 
   1   1  14       16.17        7.70      3.99 o 
   3   1  14      607.11      576.66     14.64 o 
   5   1  14      480.09      436.90      5.98 o 
   7   1  14        8.69        5.53      2.44 o 
 -10   2  14       30.01       28.77      3.26 o 
  -8   2  14       35.05       35.91      3.00 o 
  -6   2  14       27.54       31.22      2.99 o 
  -4   2  14      108.28      105.14      6.93 o 
  -2   2  14      142.58      133.37      4.24 o 
   0   2  14      534.52      512.06      8.79 o 
   2   2  14        0.75       -3.79      4.20 o 
   4   2  14      271.37      285.93      5.39 o 
   6   2  14        0.45       -0.94      2.44 o 
   8   2  14       12.31       17.49      2.18 o 
  -9   3  14       72.16       90.06      3.83 o 
  -7   3  14       15.34       16.10      2.40 o 
  -5   3  14      618.55      595.38      9.28 o 
  -3   3  14      123.16      124.98      5.52 o 
  -1   3  14       75.13       73.25      3.36 o 
   1   3  14     1231.27     1195.21     15.39 o 
   3   3  14     1511.85     1417.61     13.40 o 
   5   3  14       82.83       94.07      3.82 o 
   7   3  14       20.27       18.96      2.12 o 
  -8   4  14       89.05       84.83      3.17 o 
  -6   4  14        1.14        3.19      2.32 o 
  -4   4  14       79.20       88.42      2.60 o 
  -2   4  14        4.38       -3.44      4.81 o 
   0   4  14       11.52       18.55      4.60 o 
   2   4  14       21.97       26.24      5.07 o 
   4   4  14        0.19        4.23      2.81 o 
   6   4  14       27.75       27.96      2.11 o 
  -7   5  14      124.84      120.16      3.63 o 
  -5   5  14      142.54      133.45      2.67 o 
  -3   5  14      137.27      133.29      4.28 o 
  -1   5  14       32.46       30.86      3.48 o 
   1   5  14      685.72      696.47      9.21 o 
   3   5  14      128.82      137.24      3.58 o 
   5   5  14       45.49       49.35      2.80 o 
  -6   6  14       44.61       54.36      3.16 o 
  -4   6  14        2.23        7.30      2.98 o 
  -2   6  14        8.31        7.74      2.65 o 
   0   6  14        1.98       -0.37      3.67 o 
   2   6  14        3.03        5.22      3.61 o 
   4   6  14       49.76       46.22      3.68 o 
  -3   7  14        9.86       14.37      2.95 o 
  -1   7  14        0.31       -2.59      2.59 o 
   1   7  14       82.53      105.51      3.71 o 
  -9   1  15        0.12       -1.51      2.69 o 
  -7   1  15      132.84      131.62      5.15 o 
  -5   1  15      147.66      153.46      3.95 o 
  -3   1  15      144.07      149.93      5.66 o 
  -1   1  15       13.63       16.03      3.49 o 
   1   1  15       66.63       57.87      6.38 o 
   3   1  15        1.25        1.22      3.75 o 
   5   1  15      133.88      158.62      5.75 o 
   7   1  15       21.41       28.10      2.48 o 
 -10   2  15        0.09       -2.76      2.76 o 
  -8   2  15        3.67        2.46      3.22 o 
  -6   2  15       10.05        8.83      2.85 o 
  -4   2  15      636.65      626.76     10.83 o 
  -2   2  15      559.32      554.33     10.44 o 
   0   2  15      157.64      163.99      4.27 o 
   2   2  15      405.77      414.54      9.45 o 
   4   2  15       34.33       28.82      2.93 o 
   6   2  15        0.00       -0.22      2.62 o 
  -9   3  15        7.07        3.81      3.21 o 
  -7   3  15        1.21        4.09      2.50 o 
  -5   3  15        3.27        1.97      2.68 o 
  -3   3  15       17.73       22.18     10.39 o 
  -1   3  15       22.46       19.17      3.77 o 
   1   3  15      175.18      229.55      8.04 o 
   3   3  15        7.12        7.35      3.45 o 
   5   3  15        6.02       16.20      2.69 o 
   7   3  15       11.51       11.09      2.32 o 
  -8   4  15        5.12        6.32      2.60 o 
  -6   4  15        4.32        5.88      2.09 o 
  -4   4  15       36.84       42.99      2.67 o 
  -2   4  15       29.02       29.46      4.29 o 
   0   4  15      502.83      505.71     22.53 o 
   2   4  15       32.45       30.29      5.93 o 
   4   4  15        4.91        4.21      2.74 o 
   6   4  15        1.13        3.25      2.09 o 
  -7   5  15      113.24      107.37      3.02 o 
  -5   5  15       35.82       34.35      2.23 o 
  -3   5  15       16.30       11.46      4.07 o 
  -1   5  15        0.00        3.31      3.27 o 
   1   5  15      113.35      119.25      4.03 o 
   3   5  15        1.09        0.39      2.51 o 
   5   5  15       25.24       24.25      2.00 o 
  -4   6  15       26.17       22.79      2.68 o 
  -2   6  15      284.11      299.86      4.92 o 
   0   6  15        0.90        2.51      3.26 o 
   2   6  15      178.59      199.25      5.03 o 
 -10   0  16       45.96       47.39      4.30 o 
  -8   0  16       42.85       31.29      5.38 o 
  -6   0  16      210.28      219.46      9.25 o 
  -4   0  16      344.61      381.82     12.09 o 
  -2   0  16      657.31      732.15     16.26 o 
   0   0  16      204.70      205.69     11.58 o 
   2   0  16        0.03       -1.62      4.10 o 
   4   0  16       25.53       14.34      4.24 o 
   6   0  16        8.99        7.01      3.28 o 
  -9   1  16      197.87      197.53      3.60 o 
  -7   1  16      411.50      417.01      6.77 o 
  -5   1  16       20.45       20.38      3.07 o 
  -3   1  16      519.60      506.46      9.77 o 
  -1   1  16     1643.82     1650.86     21.13 o 
   1   1  16      958.81      967.06     11.34 o 
   3   1  16        4.35        8.66      3.21 o 
   5   1  16       63.13       63.60      2.64 o 
   7   1  16       14.84       25.97      1.94 o 
  -8   2  16        1.69        4.35      2.60 o 
  -6   2  16       19.62       15.31      2.62 o 
  -4   2  16        6.58        1.27      2.89 o 
  -2   2  16        9.20        7.32      7.31 o 
   0   2  16      272.45      269.85      6.10 o 
   2   2  16      126.33      131.71      3.59 o 
   4   2  16        4.47        5.47      2.38 o 
   6   2  16       71.43       75.88      3.51 o 
  -7   3  16       55.32       49.56      2.46 o 
  -5   3  16       89.94       84.18      2.96 o 
  -3   3  16       76.84       72.74      4.24 o 
  -1   3  16        0.08       -2.00      3.61 o 
   1   3  16      244.83      250.64      5.67 o 
   3   3  16      235.46      234.21      6.59 o 
   5   3  16       63.56       71.91      2.83 o 
  -6   4  16       57.36       55.16      2.40 o 
  -4   4  16       11.16        6.79      2.42 o 
  -2   4  16      103.32      111.85      4.87 o 
   0   4  16      492.90      502.35      9.34 o 
   2   4  16        2.63        3.80      2.95 o 
   4   4  16        4.49        6.19      3.36 o 
  -5   5  16       16.98       21.99      2.26 o 
  -3   5  16       16.90       20.13      2.85 o 
  -1   5  16        0.10       -1.68      2.53 o 
   1   5  16       14.45        8.88      2.71 o 
   3   5  16        7.55       10.16      2.22 o 
  -2   6  16       23.12       13.31      3.07 o 
   0   6  16       21.70       27.67      2.93 o 
  -9   1  17       52.87       49.83      2.93 o 
  -7   1  17       22.97       22.92      3.55 o 
  -5   1  17      112.86      118.98      4.02 o 
  -3   1  17       49.42       55.94      3.58 o 
  -1   1  17        2.24        7.77      3.98 o 
   1   1  17      103.29       91.68      3.21 o 
   3   1  17       51.04       53.40      2.25 o 
   5   1  17       30.98       31.48      2.14 o 
  -8   2  17       76.60       76.38      3.53 o 
  -6   2  17        4.02        4.18      2.45 o 
  -4   2  17       39.24       45.93      2.58 o 
  -2   2  17      102.15      103.34      5.20 o 
   0   2  17        5.02        3.91      4.93 o 
   2   2  17        4.82        7.28      2.50 o 
   4   2  17        8.75       12.54      2.19 o 
   6   2  17        7.34       12.43      3.37 o 
  -7   3  17       30.84       30.45      3.34 o 
  -5   3  17       62.27       64.88      2.99 o 
  -3   3  17       34.62       44.80      3.00 o 
  -1   3  17       28.27       25.56      3.12 o 
   1   3  17        8.77       11.09      2.64 o 
   3   3  17       17.76       17.87      3.56 o 
   5   3  17        0.57        2.39      4.75 o 
  -6   4  17       11.77       14.80      2.48 o 
  -4   4  17        0.73       -1.06      2.33 o 
  -2   4  17        2.33        6.00      2.98 o 
   0   4  17        6.65        2.74      2.83 o 
   2   4  17       25.71       28.29      3.01 o 
   4   4  17        3.44        2.21      2.62 o 
  -3   5  17       42.74       40.65      2.57 o 
  -1   5  17      249.58      272.49      5.09 o 
   1   5  17      123.76      129.28      3.31 o 
  -8   0  18       32.91       34.80      3.96 o 
  -6   0  18      124.24      135.80      6.58 o 
  -4   0  18      430.53      463.70     12.11 o 
  -2   0  18     1483.24     1651.08     16.23 o 
   0   0  18       58.31       53.97      3.81 o 
   2   0  18       25.61       16.77      5.59 o 
   4   0  18       73.73      102.80      4.17 o 
  -7   1  18        0.02        0.86      3.17 o 
  -5   1  18      295.85      314.16      5.59 o 
  -3   1  18      164.68      164.11      6.26 o 
  -1   1  18      131.09      126.65      4.09 o 
   1   1  18        4.82        4.85      2.80 o 
   3   1  18        1.11        7.22      2.93 o 
   5   1  18       21.66       22.79      2.25 o 
  -6   2  18       12.06       12.61      3.02 o 
  -4   2  18       18.65       19.92      2.51 o 
  -2   2  18       28.82       32.14      3.05 o 
   0   2  18       19.49       15.83      3.00 o 
   2   2  18        0.06        1.19      2.20 o 
   4   2  18       55.60       63.03      4.06 o 
  -5   3  18       64.05       71.46      3.73 o 
  -3   3  18       37.01       38.50      2.39 o 
  -1   3  18        0.04        3.77      3.05 o 
   1   3  18        8.25        2.17      2.41 o 
   3   3  18       69.21       62.09      4.70 o 
  -4   4  18       88.68      102.76      3.48 o 
  -2   4  18        5.64        7.21      3.14 o 
   0   4  18       41.95       41.91      3.50 o 
   2   4  18        0.51        0.76      2.22 o 
  -5   1  19        2.21        1.64      2.58 o 
  -3   1  19       37.58       39.62      3.29 o 
  -1   1  19       43.60       44.01      2.92 o 
   1   1  19        7.02        5.78      2.33 o 
   3   1  19       15.41       19.91      2.01 o 
  -4   2  19        0.14        0.46      2.62 o 
  -2   2  19      120.75      136.06      3.67 o 
   0   2  19       14.01       14.20      2.22 o 
   2   2  19       12.07       10.02      2.40 o 
  -3   3  19      188.79      232.01      4.97 o 
  -1   3  19       61.21       72.03      2.21 o 
   1   3  19        8.24        6.57      2.74 o 
  -4   0  20        0.00       -4.18      4.18 o 
  -2   0  20        0.02        4.83      4.47 o 
   0   0  20        0.06        1.30      2.48 o 
  -3   1  20        2.35        0.95      2.17 o 
  -1   1  20       32.98       30.32      2.16 o 
   1   1  20       14.05       18.14      2.61 o 
  -2   2  20       12.93       13.59      2.25 o 
   0   2  20        0.08       -0.48      2.77 o 
                                                 
